# Supplementary material for: Implications of Decreased Expression of miR-125a with Respect to Its Variant Allele in the Pathogenesis of Recurrent Pregnancy Loss: A Study in a High Incidence Zone
Source: J Clin Med. 2022 Jul 1;11(13):3834. doi: 10.3390/jcm11133834 (PMC9267497; doi:10.3390/jcm11133834)
Supplement: Supplementary file 1 [file jcm-11-03834-s001.zip]

Archive with 1 entries (1 files):
- jcm-1721312-supplementary.pdf
